# Supplementary material for: Smart subsidies for catchment conservation in Malawi
Source: Sci Data. 2018 Jul 3;5:180113. doi: 10.1038/sdata.2018.113 (PMC6029568; doi:10.1038/sdata.2018.113)
Supplement: Supplementary file 1 [file sdata2018113-isa1.zip]

Archive with 3 entries (3 files):
- i_Investigation.txt
- s_study_Bell.txt
- a_assay_Bell.txt
