# Supplementary material for: Smart subsidies for catchment conservation in Malawi
Source: Sci Data. 2018 Jul 3;5:180113. doi: 10.1038/sdata.2018.113 (PMC6029568; doi:10.1038/sdata.2018.113)
Supplement: Supplementary file 1 [file sdata2018113-isa1.zip › i_Investigation.txt]

# Investigation File generated for Scientific Data with Investigation File Authoring Tool version 0.1.0 on 02/05/2018 - This metadata file is CC0
ONTOLOGY SOURCE REFERENCE
Term Source Name	NCBITAXON	GAZ	OBCS	ERO	VO	NCIT	OBI
Term Source File	http://data.bioontology.org/ontologies/NCBITAXON	http://data.bioontology.org/ontologies/GAZ	http://data.bioontology.org/ontologies/OBCS	http://data.bioontology.org/ontologies/ERO	http://data.bioontology.org/ontologies/VO	http://data.bioontology.org/ontologies/NCIT	http://data.bioontology.org/ontologies/OBI
Term Source Version	2016AB	$Revision: 1.512 $	1.68	2013-08-02	Vision Release; 1.0.788	17.06d	2014-08-18
Term Source Description	National Center for Biotechnology Information (NCBI) Organismal Classification	Gazetteer	Ontology of Biological and Clinical Statistics	Eagle-I Research Resource Ontology	Vaccine Ontology	National Cancer Institute Thesaurus	Ontology for Biomedical Investigations
INVESTIGATION
Investigation Identifier
Investigation Title
Investigation Description
Investigation Submission Date
Investigation Public Release Date
INVESTIGATION PUBLICATIONS
Investigation PubMed ID
Investigation Publication DOI
Investigation Publication Author List
Investigation Publication Title
Investigation Publication Status
Investigation Publication Status Term Accession Number
Investigation Publication Status Term Source REF
INVESTIGATION CONTACTS
Investigation Person Last Name
Investigation Person Mid Initials
Investigation Person First Name
Investigation Person Address
Investigation Person Phone
Investigation Person Fax
Investigation Person Email
Investigation Person Affiliation
Investigation Person Roles
Investigation Person Roles Term Accession Number
Investigation Person Roles Term Source REF
STUDY
Study Identifier	10.1038/sdata.2018.113
Study Title	Smart subsidies for catchment conservation in Malawi
Study Submission Date	19/01/2018
Study Public Release Date	03/07/2018
Study Description	http://www.nature.com/articles/sdata2018113#abstract
Study File Name	s_study_Bell.txt
Comment[Subject Keywords]	/;//;/
Comment[Manuscript Licence]	CC BY-4.0
Comment[Experimental Metadata Licence]	CC0
Comment[Supplementary Information File Name]	
Comment[Supplementary Information File Type]	x-zip-compressed
Comment[Supplementary Information File URL]	http://www.nature.com/articles/sdata2018113#supplementary-information
Comment[Data Repository]	Harvard Dataverse
Comment[Data Record Accession]	doi:10.7910/DVN/GTSEWP
Comment[Data Record URI]	http://dx.doi.org/10.7910/DVN/GTSEWP
STUDY DESIGN DESCRIPTORS
Study Design Type	behavioral data analysis objective	randomization sampling design
Study Design Type Term Accession Number	ERO:0100130	OBCS:0000089
Study Design Type Term Source REF	ERO	VO
STUDY PUBLICATIONS
Study PubMed ID	""	""	""
Study Publication DOI	doi:10.1016/S0921-8009(02)00036-8	doi:10.1111/j.1467-8276.2008.01203.x	doi:10.3390/w10010051
Study Publication Author List	""	""	""
Study Publication Title	""	""	""
Study Publication Status	published	published	published
Study Publication Status Term Accession Number			
Study Publication Status Term Source REF			
STUDY FACTORS
Study Factor Name
Study Factor Type
Study Factor Type Term Accession Number
Study Factor Type Term Source REF
STUDY ASSAYS
Study Assay Measurement Type	Knowledge, Attitudes, Behaviors
Study Assay Measurement Type Term Accession Number	NCIT:C16772
Study Assay Measurement Type Term Source REF	NCIT
Study Assay Technology Type	survey method
Study Assay Technology Type Term Accession Number	ERO:0001320
Study Assay Technology Type Term Source REF	ERO
Study Assay Technology Platform	""
Study Assay File Name	a_assay_Bell.txt
STUDY PROTOCOLS
Study Protocol Name	Experimental design	Ethical approval	Project and survey implementation
Study Protocol Type	protocol	ethical approval section	data collection method
Study Protocol Type Term Accession Number	OBI:0000272	IAO:0000620	ERO:0001932
Study Protocol Type Term Source REF	OBI	OBI	ERO
Study Protocol Description			
Study Protocol URI	""	""	""
Study Protocol Version			
Study Protocol Parameters Name	""	""	""
Study Protocol Parameters Name Term Accession Number	""	""	""
Study Protocol Parameters Name Term Source REF	""	""	""
Study Protocol Components Name	""	""	""
Study Protocol Components Type	""	""	""
Study Protocol Components Type Term Accession Number	""	""	""
Study Protocol Components Type Term Source REF	""	""	""
STUDY CONTACTS
Study Person Last Name	Bell	Ward	Mapemba	Nyirenda	Msukwa	Kenamu
Study Person First Name	Andrew Reid	Patrick S.	Lawrence	Zephania	Wupe	Edwin
Study Person Mid Initials						
Study Person Email	ab6176@nyu.edu	""	""	""	""	""
Study Person Phone						
Study Person Fax						
Study Person Address						
Study Person Affiliation	Department of Environmental Studies, New York University, 285 Mercer St., New York, NY, 10003, USA	Environment and Production Technology Division, International Food Policy Research Institute, 1201 Eye St. NW, Washington, DC, 20005, USA	Bunda College, Lilongwe University of Agriculture and Natural Resources, PO Box 219, Lilongwe, Malawi	Bunda College, Lilongwe University of Agriculture and Natural Resources, PO Box 219, Lilongwe, Malawi	Bunda College, Lilongwe University of Agriculture and Natural Resources, PO Box 219, Lilongwe, Malawi	Bunda College, Lilongwe University of Agriculture and Natural Resources, PO Box 219, Lilongwe, Malawi
Study Person Roles						
Study Person Roles Term Accession Number						
Study Person Roles Term Source REF						
Comment[Study Person ORCID]	0000-0002-1164-312X					
Comment[Funder]						
Comment[FundRef ID]						
Comment[Funder Term Source REF]						
Comment[Grant Identifier]						
