# Supplementary material for: Smart subsidies for catchment conservation in Malawi
Source: Sci Data. 2018 Jul 3;5:180113. doi: 10.1038/sdata.2018.113 (PMC6029568; doi:10.1038/sdata.2018.113)
Supplement: Supplementary file 1 [file sdata2018113-isa1.zip › s_study_Bell.txt]

Source Name	Characteristics[organism]	Term Source REF	Term Accession Number	Characteristics[geographical location]	Term Source REF	Term Accession Number	Protocol REF	Protocol REF	Sample Name	Material Type	Term Source REF	Term Accession Number
Malawi villages	Homo sapiens	NCBITAXON		Malawi	GAZ	GAZ:00001105	Experimental design	Ethical approval	Baseline Survey	data collection from survey	OBCS	OBCS:0000129
Malawi villages	Homo sapiens	NCBITAXON		Malawi	GAZ	GAZ:00001105	Experimental design	Ethical approval	Year 1 survey	data collection from survey	OBCS	OBCS:0000129
Malawi villages	Homo sapiens	NCBITAXON		Malawi	GAZ	GAZ:00001105	Experimental design	Ethical approval	Year 2 survey	data collection from survey	OBCS	OBCS:0000129
Malawi villages	Homo sapiens	NCBITAXON		Malawi	GAZ	GAZ:00001105	Experimental design	Ethical approval	Endline Survey	data collection from survey	OBCS	OBCS:0000129
