# Supplementary material for: Smart subsidies for catchment conservation in Malawi
Source: Sci Data. 2018 Jul 3;5:180113. doi: 10.1038/sdata.2018.113 (PMC6029568; doi:10.1038/sdata.2018.113)
Supplement: Supplementary file 1 [file sdata2018113-isa1.zip › a_assay_Bell.txt]

Sample Name	Protocol REF	Assay Name	Raw Data File	Comment[Data Repository]	Comment[Data Record Accession]	Comment[Data Record URI]
Baseline Survey	Project and survey implementation	household members_baseline	007_module a-household members_baseline.tab	Harvard Dataverse	doi:10.7910/DVN/GTSEWP	http://dx.doi.org/10.7910/DVN/GTSEWP
Baseline Survey	Project and survey implementation	housing_baseline	008_module b-housing_baseline.tab	Harvard Dataverse	doi:10.7910/DVN/GTSEWP	http://dx.doi.org/10.7910/DVN/GTSEWP
Baseline Survey	Project and survey implementation	food security_baseline	009_module c-food security_baseline.tab	Harvard Dataverse	doi:10.7910/DVN/GTSEWP	http://dx.doi.org/10.7910/DVN/GTSEWP
Baseline Survey	Project and survey implementation	durable goods_baseline	010_module d0-durable goods_baseline.tab	Harvard Dataverse	doi:10.7910/DVN/GTSEWP	http://dx.doi.org/10.7910/DVN/GTSEWP
Baseline Survey	Project and survey implementation	farm implements_baseline	011_module d02-farm implements_baseline.tab	Harvard Dataverse	doi:10.7910/DVN/GTSEWP	http://dx.doi.org/10.7910/DVN/GTSEWP
Baseline Survey	Project and survey implementation	farm structures_baseline	012_module d03-farm structures_baseline.tab	Harvard Dataverse	doi:10.7910/DVN/GTSEWP	http://dx.doi.org/10.7910/DVN/GTSEWP
Baseline Survey	Project and survey implementation	discrete choice experiment	013_module dce-discrete choice experiment.tab	Harvard Dataverse	doi:10.7910/DVN/GTSEWP	http://dx.doi.org/10.7910/DVN/GTSEWP
Baseline Survey	Project and survey implementation	livestock_baseline	014_module e-livestock_baseline.tab	Harvard Dataverse	doi:10.7910/DVN/GTSEWP	http://dx.doi.org/10.7910/DVN/GTSEWP
Baseline Survey	Project and survey implementation	credit_baseline	015_module f-credit_baseline.tab	Harvard Dataverse	doi:10.7910/DVN/GTSEWP	http://dx.doi.org/10.7910/DVN/GTSEWP
Baseline Survey	Project and survey implementation	coupon use_baseline	016_module g-coupon use_baseline.tab	Harvard Dataverse	doi:10.7910/DVN/GTSEWP	http://dx.doi.org/10.7910/DVN/GTSEWP
Baseline Survey	Project and survey implementation	neighbor listing_baseline	017_module h-neighbor listing_baseline.tab	Harvard Dataverse	doi:10.7910/DVN/GTSEWP	http://dx.doi.org/10.7910/DVN/GTSEWP
Baseline Survey	Project and survey implementation	community characteristics_baseline	018_module i-community characteristics_baseline.tab	Harvard Dataverse	doi:10.7910/DVN/GTSEWP	http://dx.doi.org/10.7910/DVN/GTSEWP
Baseline Survey	Project and survey implementation	plot and crop details_baseline	019_module k-plot and crop details_baseline.tab	Harvard Dataverse	doi:10.7910/DVN/GTSEWP	http://dx.doi.org/10.7910/DVN/GTSEWP
Baseline Survey	Project and survey implementation	labor, husbandry and harvest_baseline	020_module l-labor, husbandry and harvest_baseline.tab	Harvard Dataverse	doi:10.7910/DVN/GTSEWP	http://dx.doi.org/10.7910/DVN/GTSEWP
Baseline Survey	Project and survey implementation	tree crops_baseline	021_module t-tree crops_baseline.tab	Harvard Dataverse	doi:10.7910/DVN/GTSEWP	http://dx.doi.org/10.7910/DVN/GTSEWP
Baseline Survey	Project and survey implementation	extension_baseline	022_module w-extension_baseline.tab	Harvard Dataverse	doi:10.7910/DVN/GTSEWP	http://dx.doi.org/10.7910/DVN/GTSEWP
Endline Survey	Project and survey implementation	household members_endline	023_module a-household members_endline.tab	Harvard Dataverse	doi:10.7910/DVN/GTSEWP	http://dx.doi.org/10.7910/DVN/GTSEWP
Endline Survey	Project and survey implementation	housing_endline	024_module b-housing_endline.tab	Harvard Dataverse	doi:10.7910/DVN/GTSEWP	http://dx.doi.org/10.7910/DVN/GTSEWP
Endline Survey	Project and survey implementation	food security_endline	025_module c-food security_endline.tab	Harvard Dataverse	doi:10.7910/DVN/GTSEWP	http://dx.doi.org/10.7910/DVN/GTSEWP
Endline Survey	Project and survey implementation	durable goods_endline	026_module d0-durable goods_endline.tab	Harvard Dataverse	doi:10.7910/DVN/GTSEWP	http://dx.doi.org/10.7910/DVN/GTSEWP
Endline Survey	Project and survey implementation	farm implements_endline	027_module d02-farm implements_endline.tab	Harvard Dataverse	doi:10.7910/DVN/GTSEWP	http://dx.doi.org/10.7910/DVN/GTSEWP
Endline Survey	Project and survey implementation	farm structures_endline	028_module d03-farm structures_endline.tab	Harvard Dataverse	doi:10.7910/DVN/GTSEWP	http://dx.doi.org/10.7910/DVN/GTSEWP
Endline Survey	Project and survey implementation	livestock_endline	029_module e-livestock_endline.tab	Harvard Dataverse	doi:10.7910/DVN/GTSEWP	http://dx.doi.org/10.7910/DVN/GTSEWP
Endline Survey	Project and survey implementation	credit_endline	030_module f-credit_endline.tab	Harvard Dataverse	doi:10.7910/DVN/GTSEWP	http://dx.doi.org/10.7910/DVN/GTSEWP
Endline Survey	Project and survey implementation	coupon use_endline	031_module g-coupon use_endline.tab	Harvard Dataverse	doi:10.7910/DVN/GTSEWP	http://dx.doi.org/10.7910/DVN/GTSEWP
Endline Survey	Project and survey implementation	neighbor listing_endline	032_module h-neighbor listing_endline.tab	Harvard Dataverse	doi:10.7910/DVN/GTSEWP	http://dx.doi.org/10.7910/DVN/GTSEWP
Endline Survey	Project and survey implementation	community characteristics_endline	033_module i-community characteristics_endline.tab	Harvard Dataverse	doi:10.7910/DVN/GTSEWP	http://dx.doi.org/10.7910/DVN/GTSEWP
Endline Survey	Project and survey implementation	plot and crop details_endline	034_module k-plot and crop details_endline.tab	Harvard Dataverse	doi:10.7910/DVN/GTSEWP	http://dx.doi.org/10.7910/DVN/GTSEWP
Endline Survey	Project and survey implementation	labor, husbandry and harvest_endline	035_module l-labor, husbandry and harvest_endline.tab	Harvard Dataverse	doi:10.7910/DVN/GTSEWP	http://dx.doi.org/10.7910/DVN/GTSEWP
Endline Survey	Project and survey implementation	tree crops_endline	036_module t-tree crops_endline.tab	Harvard Dataverse	doi:10.7910/DVN/GTSEWP	http://dx.doi.org/10.7910/DVN/GTSEWP
Endline Survey	Project and survey implementation	extension_endline	037_module w-extension_endline.tab	Harvard Dataverse	doi:10.7910/DVN/GTSEWP	http://dx.doi.org/10.7910/DVN/GTSEWP
Year 1 survey	Project and survey implementation	Merged Year 1 Registration and Monitoring Data	038_Merged Year 1 Registration and Monitoring Data.tab	Harvard Dataverse	doi:10.7910/DVN/GTSEWP	http://dx.doi.org/10.7910/DVN/GTSEWP
Year 2 survey	Project and survey implementation	Merged Year 2 Registration and Monitoring Data	039_Merged Year 2 Registration and Monitoring Data.tab	Harvard Dataverse	doi:10.7910/DVN/GTSEWP	http://dx.doi.org/10.7910/DVN/GTSEWP
Year 1 survey	Project and survey implementation	Vouchers 2014-15	040_Vouchers 2014-15.tab	Harvard Dataverse	doi:10.7910/DVN/GTSEWP	http://dx.doi.org/10.7910/DVN/GTSEWP
Year 2 survey	Project and survey implementation	Vouchers 2015-16	041_Vouchers 2015-16.tab	Harvard Dataverse	doi:10.7910/DVN/GTSEWP	http://dx.doi.org/10.7910/DVN/GTSEWP
